# Supplementary material for: Heat Shock Improves Random Spore Analysis in Diverse Strains of Saccharomyces cerevisiae
Source: Front Genet. 2020 Dec 11;11:597482. doi: 10.3389/fgene.2020.597482 (PMC7759604; doi:10.3389/fgene.2020.597482)
Supplement: Supplementary file 2 [file Data_Sheet_2.xlsx]

## Sheet: Table S1
Table S1. Mean viabilties following heat shock for all strains assayed. Mean viability is calculated as the mean colony colony count recovered for each temperature/incubation condition, divided by the mean colony count recivered from the control condition (30 minutes at room temperature). "4-way cross" is not a true strain, it is a highly recombinant population made by crossing the other four iso…
Culture type	Strain	Temperature	Incubation	Mean viability	SEM
vegetative	YPS128	40C	30	1	0.0480748
sporulated	YPS128	40C	30	0.971098	0.0738834
vegetative	YPS128	40C	20	0.945205	0.0408857
sporulated	YPS128	40C	20	0.968208	0.0581636
vegetative	YPS128	40C	10	0.915851	0.061465
sporulated	YPS128	40C	10	0.875723	0.0346821
vegetative	YPS128	45C	30	0.994129	0.0317966
sporulated	YPS128	45C	30	1.02601	0.0456977
vegetative	YPS128	45C	20	0.868885	0.0687304
sporulated	YPS128	45C	20	0.947977	0.0530172
vegetative	YPS128	45C	10	1.03718	0.0423126
sporulated	YPS128	45C	10	0.942197	0.0333937
vegetative	YPS128	50C	30	0.174168	0.0178823
sporulated	YPS128	50C	30	0.878613	0.0363864
vegetative	YPS128	50C	20	0.471624	0.0530004
sporulated	YPS128	50C	20	1.06647	0.122739
vegetative	YPS128	50C	10	0.784736	0.0360046
sporulated	YPS128	50C	10	1.07225	0.0705581
vegetative	YPS128	55C	30	0.00195695	0.00195695
sporulated	YPS128	55C	30	0.858382	0.0708829
vegetative	YPS128	55C	20	0.00195695	0.00195695
sporulated	YPS128	55C	20	1.01445	0.0434488
vegetative	YPS128	55C	10	0.00195695	0.00195695
sporulated	YPS128	55C	10	0.875723	0.0476221
vegetative	YPS128	60C	30	0.00391389	0.00239676
sporulated	YPS128	60C	30	0.00578035	0.00353973
vegetative	YPS128	60C	20	0.00782779	0.00570543
sporulated	YPS128	60C	20	0.0115607	0.0115607
vegetative	YPS128	60C	10	0.00391389	0.00391389
sporulated	YPS128	60C	10	0.0260116	0.0140106
vegetative	Y12	40C	30	0.997382	0.0399349
sporulated	Y12	40C	30	1	0.0485913
vegetative	Y12	40C	20	0.978403	0.0337375
sporulated	Y12	40C	20	1.07333	0.0578792
vegetative	Y12	40C	10	0.993455	0.0247828
sporulated	Y12	40C	10	0.88	0.0571061
vegetative	Y12	45C	30	0.997382	0.0399349
sporulated	Y12	45C	30	1.00333	0.0936008
vegetative	Y12	45C	20	0.978403	0.0337375
sporulated	Y12	45C	20	1.05667	0.0955394
vegetative	Y12	45C	10	0.993455	0.0247828
sporulated	Y12	45C	10	0.953333	0.0715697
vegetative	Y12	50C	30	1.01832	0.034044
sporulated	Y12	50C	30	0.83	0.0143372
vegetative	Y12	50C	20	1.01571	0.0218678
sporulated	Y12	50C	20	0.89	0.056421
vegetative	Y12	50C	10	1.0072	0.0342947
sporulated	Y12	50C	10	0.93	0.023214
vegetative	Y12	55C	30	0	0
sporulated	Y12	55C	30	0.0833333	0.0139443
vegetative	Y12	55C	20	0.00719895	0.00217057
sporulated	Y12	55C	20	0.106667	0.0208167
vegetative	Y12	55C	10	0.574607	0.0273893
sporulated	Y12	55C	10	0.28	0.0343188
vegetative	Y12	60C	30	0.0013089	0.0013089
sporulated	Y12	60C	30	0	0
vegetative	Y12	60C	20	0	0
sporulated	Y12	60C	20	0.00333333	0.00333333
vegetative	Y12	60C	10	0	0
sporulated	Y12	60C	10	0.00333333	0.00333333
vegetative	DBVPG6044	40C	30	1.02802	0.0310685
sporulated	DBVPG6044	40C	30	1.17988	0.0540245
vegetative	DBVPG6044	40C	20	0.987013	0.038048
sporulated	DBVPG6044	40C	20	1.1311	0.0618083
vegetative	DBVPG6044	40C	10	0.914559	0.0177783
sporulated	DBVPG6044	40C	10	1.02439	0.0504202
vegetative	DBVPG6044	45C	30	0.933014	0.0357629
sporulated	DBVPG6044	45C	30	1.21341	0.108178
vegetative	DBVPG6044	45C	20	0.878332	0.0339879
sporulated	DBVPG6044	45C	20	1.14329	0.0676596
vegetative	DBVPG6044	45C	10	1.01914	0.0114069
sporulated	DBVPG6044	45C	10	1.23171	0.0313891
vegetative	DBVPG6044	50C	30	0	0
sporulated	DBVPG6044	50C	30	0.0853659	0.0149359
vegetative	DBVPG6044	50C	20	0.0205058	0.0038967
sporulated	DBVPG6044	50C	20	0.713415	0.044023
vegetative	DBVPG6044	50C	10	0.573479	0.0200275
sporulated	DBVPG6044	50C	10	0.957317	0.046086
vegetative	DBVPG6044	55C	30	0	0
sporulated	DBVPG6044	55C	30	0	0
vegetative	DBVPG6044	55C	20	0.000683527	0.000683527
sporulated	DBVPG6044	55C	20	0.0152439	0.00964109
vegetative	DBVPG6044	55C	10	0	0
sporulated	DBVPG6044	55C	10	0.0121951	0.00570375
vegetative	DBVPG6044	60C	30	0.000683527	0.000683527
sporulated	DBVPG6044	60C	30	0	0
vegetative	DBVPG6044	60C	20	0.00136705	0.000837146
sporulated	DBVPG6044	60C	20	0	0
vegetative	DBVPG6044	60C	10	0.000683527	0.000683527
sporulated	DBVPG6044	60C	10	0	0
vegetative	DBVPG6765	40C	30	0.898876	0.0274231
sporulated	DBVPG6765	40C	30	0.905109	0.0533896
vegetative	DBVPG6765	40C	20	0.911361	0.0492699
sporulated	DBVPG6765	40C	20	0.857664	0.034503
vegetative	DBVPG6765	40C	10	1.01748	0.0303887
sporulated	DBVPG6765	40C	10	0.895985	0.0309951
vegetative	DBVPG6765	45C	30	0.695381	0.0486971
sporulated	DBVPG6765	45C	30	0.916058	0.0266948
vegetative	DBVPG6765	45C	20	0.826467	0.0325912
sporulated	DBVPG6765	45C	20	0.906934	0.0520633
vegetative	DBVPG6765	45C	10	0.892634	0.0268487
sporulated	DBVPG6765	45C	10	0.912409	0.0534363
vegetative	DBVPG6765	50C	30	0.00374532	0.00152902
sporulated	DBVPG6765	50C	30	0.00182482	0.00182482
vegetative	DBVPG6765	50C	20	0.00749064	0.00363979
sporulated	DBVPG6765	50C	20	0.0182482	0.0064517
vegetative	DBVPG6765	50C	10	0.0973783	0.0143163
sporulated	DBVPG6765	50C	10	0.837591	0.0381033
vegetative	DBVPG6765	55C	30	0	0
sporulated	DBVPG6765	55C	30	0.00729927	0.00182482
vegetative	DBVPG6765	55C	20	0	0
sporulated	DBVPG6765	55C	20	0.00182482	0.00182482
vegetative	DBVPG6765	55C	10	0	0
sporulated	DBVPG6765	55C	10	0.00182482	0.00182482
vegetative	DBVPG6765	60C	30	0	0
sporulated	DBVPG6765	60C	30	0.00547445	0.00223494
vegetative	DBVPG6765	60C	20	0	0
sporulated	DBVPG6765	60C	20	0.00182482	0.00182482
vegetative	DBVPG6765	60C	10	0	0
sporulated	DBVPG6765	60C	10	0.00364964	0.00223494
vegetative	4-way cross	40C	30	0.455665	0.0359049
sporulated	4-way cross	40C	30	1.03767	0.0483865
vegetative	4-way cross	40C	20	0.716749	0.0459807
sporulated	4-way cross	40C	20	1.02911	0.0598948
vegetative	4-way cross	40C	10	0.85468	0.054327
sporulated	4-way cross	40C	10	1.08733	0.0387645
vegetative	4-way cross	45C	30	0.364532	0.0504175
sporulated	4-way cross	45C	30	1.10274	0.0358568
vegetative	4-way cross	45C	20	0.433498	0.0351363
sporulated	4-way cross	45C	20	1.05479	0.0342894
vegetative	4-way cross	45C	10	0.544335	0.0211163
sporulated	4-way cross	45C	10	1.10959	0.0469409
vegetative	4-way cross	50C	30	0	0
sporulated	4-way cross	50C	30	0.974315	0.0427568
vegetative	4-way cross	50C	20	0.0172414	0.00301661
sporulated	4-way cross	50C	20	1.01199	0.0180405
vegetative	4-way cross	50C	10	0.275862	0.0185139
sporulated	4-way cross	50C	10	1.05308	0.0433189
vegetative	4-way cross	55C	30	0	0
sporulated	4-way cross	55C	30	0.208904	0.0243066
vegetative	4-way cross	55C	20	0	0
sporulated	4-way cross	55C	20	0.248288	0.0501423
vegetative	4-way cross	55C	10	0	0
sporulated	4-way cross	55C	10	0.308219	0.022326
vegetative	4-way cross	60C	30	0	0
sporulated	4-way cross	60C	30	0	0
vegetative	4-way cross	60C	20	0	0
sporulated	4-way cross	60C	20	0.00171233	0.00171233
vegetative	4-way cross	60C	10	0	0
sporulated	4-way cross	60C	10	0	0

## Sheet: Table S2
Table S2. Repeated assays of mean viability at three incubation times at 50C. Three biological replicates (overnight cultures) were measured for each culture type (vegetative and sporulated) and incubation time (shown in minutes). Means reported in Figure 1 are provided for quick comparison. Additional biological replicates suggest that these heat-shock phenotypes are robust, at least at this par…
Culture type	Biological rep	Incubation	Strain	Replciate mean	Strain mean	Mean reported in Fig 1
vegetative	1	10	DBVPG6765	0.101754	0.068533	0.0973783
vegetative	2	10	DBVPG6765	0.0455696
vegetative	3	10	DBVPG6765	0.0582751
vegetative	1	20	DBVPG6765	0.00526316	0.00253139	0.00749064
vegetative	2	20	DBVPG6765	0
vegetative	3	20	DBVPG6765	0.002331
vegetative	1	30	DBVPG6765	0.00263158	0.000877193	0.00374532
vegetative	2	30	DBVPG6765	0
vegetative	3	30	DBVPG6765	0
vegetative	1	10	DBVPG6044	0.652736	0.675888	0.573479
vegetative	2	10	DBVPG6044	0.710362
vegetative	3	10	DBVPG6044	0.664567
vegetative	1	20	DBVPG6044	0.0298507	0.0411147	0.0205058
vegetative	2	20	DBVPG6044	0.0399501
vegetative	3	20	DBVPG6044	0.0535433
vegetative	1	30	DBVPG6044	0	0.00837995	0
vegetative	2	30	DBVPG6044	0.0062422
vegetative	3	30	DBVPG6044	0.0188976
vegetative	1	10	Y12	0.988737	0.982251	1.0072
vegetative	2	10	Y12	0.946375
vegetative	3	10	Y12	1.01164
vegetative	1	20	Y12	0.942076	0.980429	1.01571
vegetative	2	20	Y12	0.991063
vegetative	3	20	Y12	1.00815
vegetative	1	30	Y12	0.92679	0.977469	1.01832
vegetative	2	30	Y12	1.00794
vegetative	3	30	Y12	0.997672
vegetative	1	10	YPS128	0.678072	0.761565	0.784736
vegetative	2	10	YPS128	0.863014
vegetative	3	10	YPS128	0.743611
vegetative	1	20	YPS128	0.415241	0.436017	0.471624
vegetative	2	20	YPS128	0.434442
vegetative	3	20	YPS128	0.458368
vegetative	1	30	YPS128	0.230171	0.204396	0.174168
vegetative	2	30	YPS128	0.238748
vegetative	3	30	YPS128	0.14427
vegetative	1	10	4-way cross	0.2891	0.293412	0.275862
vegetative	2	10	4-way cross	0.327586
vegetative	3	10	4-way cross	0.263551
vegetative	1	20	4-way cross	0.0308057	0.0263222	0.0172414
vegetative	2	20	4-way cross	0.0369458
vegetative	3	20	4-way cross	0.011215
vegetative	1	30	4-way cross	0.00236967	0.000789889	0
vegetative	2	30	4-way cross	0
vegetative	3	30	4-way cross	0
sporulated	1	10	DBVPG6765	0.473322	0.587665	0.837591
sporulated	2	10	DBVPG6765	0.556863
sporulated	3	10	DBVPG6765	0.732809
sporulated	1	20	DBVPG6765	0.0172117	0.0227577	0.0182482
sporulated	2	20	DBVPG6765	0.00980392
sporulated	3	20	DBVPG6765	0.0412574
sporulated	1	30	DBVPG6765	0.00860585	0.00875097	0.00182482
sporulated	2	30	DBVPG6765	0.0176471
sporulated	3	30	DBVPG6765	0
sporulated	1	10	DBVPG6044	0.904	0.851974	0.957317
sporulated	2	10	DBVPG6044	0.746631
sporulated	3	10	DBVPG6044	0.905292
sporulated	1	20	DBVPG6044	0.733333	0.671151	0.713415
sporulated	2	20	DBVPG6044	0.536388
sporulated	3	20	DBVPG6044	0.743733
sporulated	1	30	DBVPG6044	0.0266667	0.0435414	0.0853658
sporulated	2	30	DBVPG6044	0.0566038
sporulated	3	30	DBVPG6044	0.0473538
sporulated	1	10	Y12	0.706004	0.847995	0.93
sporulated	2	10	Y12	0.92219
sporulated	3	10	Y12	0.915789
sporulated	1	20	Y12	0.691511	0.780428	0.89
sporulated	2	20	Y12	0.815562
sporulated	3	20	Y12	0.834211
sporulated	1	30	Y12	0.681159	0.679697	0.83
sporulated	2	30	Y12	0.697406
sporulated	3	30	Y12	0.660526
sporulated	1	10	YPS128	1.03846	1.0385	1.07225
sporulated	2	10	YPS128	0.989474
sporulated	3	10	YPS128	1.08757
sporulated	1	20	YPS128	1.01538	0.960713	1.06647
sporulated	2	20	YPS128	0.852632
sporulated	3	20	YPS128	1.01412
sporulated	1	30	YPS128	0.841026	0.832656	0.878613
sporulated	2	30	YPS128	0.863158
sporulated	3	30	YPS128	0.793785
sporulated	1	10	4-way cross	1.04508	1.01501	1.05308
sporulated	2	10	4-way cross	1.00594
sporulated	3	10	4-way cross	0.994012
sporulated	1	20	4-way cross	0.954918	0.94839	1.01199
sporulated	2	20	4-way cross	0.99604
sporulated	3	20	4-way cross	0.894212
sporulated	1	30	4-way cross	0.981557	0.932742	0.974315
sporulated	2	30	4-way cross	0.962376
sporulated	3	30	4-way cross	0.854291

## Sheet: Table S3
Table S3A: Post-hoc Conover test for vegetative cultures (p-values). Strains Y12 and YPS128 did not show statistically different distributions, and showed the highest overall viabilities (across all incubation times and durations). DBVPG6044, DBVPG6765, and 4X (listed in order of decreasing overall viability) all had significantly distinct distributions.
	YPS128	DBVPG6044	DBVPG6765	4X
Y12	0.48239	0.00547	2.6 x 10-10	7.1 x 10-14
YPS128		0.00076	2.4 x 10-11	1.2 x 10-14
DBVPG6044			1.2 x 10-05	1.8 x 10-09
DBVPG6765				0.0217
Table S3B: Post-hoc Conover test for mixed-mating cultures (p-values). These values indicated three statistically distinct groups: YPS128 with the highest overall strain means, followed by Y12 and DBVPG6044 in the second group, and DBVPG6765 had the lowest overall strain means. The 4X population was not significantly different from either the first or second group.
	4X	Y12	DBVPG6044	DBVPG6765
YPS128	0.64955	0.02148	0.04105	1.6 x 10-07
4X		0.05888	0.10493	6.3 x 10-07
Y12			0.74269	0.00054
DBVPG6044				0.00024

## Sheet: Table S4
Table S4. Post-hoc Dunn tests for multiple pairwise comparisons (p-values). These values indicate two statistically significant groups: “high” (YPS128, 4X) and “low” (DBVPG6044, DBVPG6765) sporulators. Strain Y12 was not statistically distinct from either of these groups.
	4X	Y12	DBVPG6044	DBVPG6765
YPS128	0.799909	0.213246	0.0115249	0.0115249
4X		0.261853	0.0179024	0.0179024
Y12			0.21642	0.21642
DBVPG6044				1
